# Supplementary material for: PPM1D Is a Therapeutic Target in Childhood Neural Tumors
Source: Cancers (Basel). 2021 Nov 30;13(23):6042. doi: 10.3390/cancers13236042 (PMC8657050; doi:10.3390/cancers13236042)
Supplement: Supplementary file 1 [file cancers-13-06042-s001.zip]

Archive with 14 entries (11 files):
- Supplementary files/
- Supplementary files/Supplementary Figure S4.pptx
- Supplementary files/Supplementary Figures-Milosevic Revision.pptx
- Supplementary files/Supplementary Table S1.xlsx
- Supplementary files/Supplementary Table S2.xlsx
- Supplementary files/Supplementary Table S3.xlsx
- Supplementary files/Supplementary Table S4.xlsx
- __MACOSX/
- __MACOSX/Supplementary files/
- __MACOSX/Supplementary files/._Supplementary Figures-Milosevic Revision.pptx
- __MACOSX/Supplementary files/._Supplementary Table S1.xlsx
- __MACOSX/Supplementary files/._Supplementary Table S2.xlsx
- __MACOSX/Supplementary files/._Supplementary Table S3.xlsx
- __MACOSX/Supplementary files/._Supplementary Table S4.xlsx
