# Supplementary material for: PPM1D Is a Therapeutic Target in Childhood Neural Tumors
Source: Cancers (Basel). 2021 Nov 30;13(23):6042. doi: 10.3390/cancers13236042 (PMC8657050; doi:10.3390/cancers13236042)
Supplement: Supplementary file 1 [file cancers-13-06042-s001.zip › Supplementary files/Supplementary Table S1.xlsx]

## Sheet: NBL_Rang
Rang	GENE	D TP53 CERES			Inverse Rang	GENE	D TP53 CERES
1	PPM1D (8493)	-0.631131			1	TBC1D3 (729873)	0.775875
2	DNAJC9 (23234)	-0.599875			2	TP53 (7157)	0.439445
3	MDM2 (4193)	-0.561873			3	TRNT1 (51095)	0.368622
4	UBE2D3 (7323)	-0.505079			4	AP2M1 (1173)	0.358958
5	CCNL1 (57018)	-0.438241			5	TPRKB (51002)	0.355877
6	TBC1D3C (414060)	-0.424124			6	FARSA (2193)	0.346963
7	TSC2 (7249)	-0.390903			7	WDR61 (80349)	0.342824
8	GOLGA6L1 (283767)	-0.385999			8	GGPS1 (9453)	0.329381
9	SLC35A1 (10559)	-0.356019			9	SGOL1 (151648)	0.327991
10	C17orf58 (284018)	-0.352492			10	CCT7 (10574)	0.324016
11	KIF18B (146909)	-0.351675			11	FBXO42 (54455)	0.321347
12	DBF4 (10926)	-0.346152			12	EIF3C (8663)	0.320357
13	ARID1B (57492)	-0.345497			13	CHMP3 (51652)	0.318879
14	TCEB3CL (728929)	-0.341973			14	CKS1B (1163)	0.31453
15	DNAJA1 (3301)	-0.336091			15	METTL14 (57721)	0.305274
16	USP17L5 (728386)	-0.335809			16	NRF1 (4899)	0.303539
17	GDF11 (10220)	-0.333733			17	CTU1 (90353)	0.301011
18	SERBP1 (26135)	-0.330555			18	DDX20 (11218)	0.300525
19	PIAS1 (8554)	-0.32996			19	PGM3 (5238)	0.290832
20	ABHD11 (83451)	-0.32915			20	GRAP (10750)	0.290197
21	MDM4 (4194)	-0.328118			21	ATXN10 (25814)	0.287515
22	ADRM1 (11047)	-0.327744			22	DDX19B (11269)	0.281336
23	CELF2 (10659)	-0.322795			23	FAM25A (643161)	0.277861
24	HMGA1 (3159)	-0.317861			24	C10orf71 (118461)	0.277856
25	CDAN1 (146059)	-0.316361			25	ANAPC10 (10393)	0.276815
26	TM2D3 (80213)	-0.314965			26	VPS52 (6293)	0.27423
27	NIP7 (51388)	-0.314925			27	RBM33 (155435)	0.273833
28	TSC1 (7248)	-0.313364			28	DOHH (83475)	0.268896
29	AMBRA1 (55626)	-0.306444			29	SRP9 (6726)	0.268234
30	RBM34 (23029)	-0.305637			30	ELP6 (54859)	0.261196
31	USP7 (7874)	-0.304582			31	ZC3H4 (23211)	0.260888
32	CYP27B1 (1594)	-0.301301			32	TRMT61A (115708)	0.260455
33	TERF1 (7013)	-0.300082			33	C11orf30 (56946)	0.257133
34	FRG1 (2483)	-0.299989			34	WARS (7453)	0.254639
35	CDCA8 (55143)	-0.299967			35	IGF1R (3480)	0.253234
36	ACD (65057)	-0.295033			36	AGPAT1 (10554)	0.25298
37	RAP2A (5911)	-0.294498			37	UPF1 (5976)	0.251355
38	SLC7A11 (23657)	-0.294236			38	RPRD1B (58490)	0.249761
39	GRASP (160622)	-0.294186			39	MAU2 (23383)	0.248717
40	COMMD6 (170622)	-0.294132			40	NIPBL (25836)	0.24868
41	OR4F21 (441308)	-0.293934			41	ANAPC5 (51433)	0.246012
42	EIF4EBP1 (1978)	-0.293584			42	AP2S1 (1175)	0.245773
43	CSH2 (1443)	-0.29264			43	RTCB (51493)	0.244674
44	CCDC137 (339230)	-0.292088			44	NAA20 (51126)	0.244332
45	CPNE7 (27132)	-0.291116			45	ELP2 (55250)	0.244111
46	BCAS3 (54828)	-0.289571			46	MAEA (10296)	0.243886
47	RASGRP1 (10125)	-0.287776			47	GNGT2 (2793)	0.243468
48	PRAMEF5 (343068)	-0.285392			48	TIMM9 (26520)	0.24271
49	C17orf96 (100170841)	-0.283872			49	COPS3 (8533)	0.24158
50	UBE2O (63893)	-0.283467			50	KBTBD8 (84541)	0.240849
51	TTC33 (23548)	-0.279364			51	PIM1 (5292)	0.239995
52	ZNF468 (90333)	-0.277038			52	KCNH7 (90134)	0.23826
53	OTOP1 (133060)	-0.276718			53	BANP (54971)	0.237735
54	PSMB6 (5694)	-0.276588			54	RCL1 (10171)	0.236245
55	IFITM3 (10410)	-0.275425			55	SCAP (22937)	0.23546
56	ABCB10 (23456)	-0.27468			56	RRAGD (58528)	0.235073
57	COX17 (10063)	-0.274488			57	MBTPS1 (8720)	0.233867
58	JOSD1 (9929)	-0.27274			58	ZNF331 (55422)	0.23353
59	MMS22L (253714)	-0.271941			59	PTPMT1 (114971)	0.231765
60	DOK2 (9046)	-0.271177			60	POMP (51371)	0.231595
61	MST1 (4485)	-0.270683			61	ZNF44 (51710)	0.230429
62	ZNF695 (57116)	-0.27049			62	RPS10 (6204)	0.230302
63	EPS8L3 (79574)	-0.269897			63	ARMC7 (79637)	0.230193
64	PSPC1 (55269)	-0.269565			64	C3orf33 (285315)	0.228576
65	PCTP (58488)	-0.269325			65	RFPL4AL1 (729974)	0.2272
66	BCLAF1 (9774)	-0.267905			66	STK11 (6794)	0.227109
67	NUDT4 (11163)	-0.266536			67	ENY2 (56943)	0.22674
68	CYB561 (1534)	-0.266294			68	ZNF560 (147741)	0.225969
69	VEZF1 (7716)	-0.266026			69	PSMC1 (5700)	0.225536
70	C12orf71 (728858)	-0.265818			70	GMPPB (29925)	0.225531
71	F7 (2155)	-0.265613			71	HYOU1 (10525)	0.225504
72	TRIM61 (391712)	-0.265001			72	SMR3A (26952)	0.224721
73	RMDN1 (51115)	-0.26496			73	ZMAT5 (55954)	0.222455
74	DYRK1A (1859)	-0.264652			74	CCNK (8812)	0.222454
75	ANKRD40 (91369)	-0.264583			75	DPH3 (285381)	0.221826
76	RHOA (387)	-0.264435			76	MLLT1 (4298)	0.22149
77	RUSC1 (23623)	-0.264426			77	PITRM1 (10531)	0.221223
78	TBC1D3H (729877)	-0.264191			78	UBE2V1 (7335)	0.220668
79	MRTO4 (51154)	-0.264122			79	CDC37 (11140)	0.220524
80	METTL15 (196074)	-0.263926			80	LCE1F (353137)	0.220173
81	ATG4D (84971)	-0.263586			81	TXNL4B (54957)	0.219776
82	HIST1H1D (3007)	-0.263563			82	TELO2 (9894)	0.219331
83	PPP4R2 (151987)	-0.263551			83	ERCC3 (2071)	0.218897
84	CPT1B (1375)	-0.263508			84	ELP4 (26610)	0.218434
85	DAXX (1616)	-0.262461			85	RARS (5917)	0.218094
86	CCDC62 (84660)	-0.261461			86	AREG (374)	0.218086
87	KRTAP10-9 (386676)	-0.260863			87	WDR70 (55100)	0.217609
88	ADAMTS15 (170689)	-0.259265			88	PHB (5245)	0.217425
89	NASP (4678)	-0.258957			89	PMAIP1 (5366)	0.21742
90	CBWD5 (220869)	-0.258793			90	LILRB3 (11025)	0.217385
91	SNAI2 (6591)	-0.258661			91	INTS2 (57508)	0.216765
92	RHOF (54509)	-0.257885			92	TYMS (7298)	0.216575
93	IPO5 (3843)	-0.257012			93	HSD17B12 (51144)	0.216143
94	RNPS1 (10921)	-0.257008			94	OST4 (100128731)	0.215834
95	LPA (4018)	-0.255522			95	CCDC93 (54520)	0.21562
96	STARD3 (10948)	-0.255296			96	RBM18 (92400)	0.2144
97	RPL26L1 (51121)	-0.254252			97	NELFCD (51497)	0.214185
98	DND1 (373863)	-0.253953			98	STEAP1 (26872)	0.214056
99	TOM1L1 (10040)	-0.253755			99	LENEP (55891)	0.21304
100	SUGT1 (10910)	-0.2535			100	CBWD6 (644019)	0.213032
101	BRIP1 (83990)	-0.253336
102	HSPA1B (3304)	-0.253213
103	RPP25L (138716)	-0.252687
104	HIST1H3G (8355)	-0.252648
105	DUSP22 (56940)	-0.251808
106	KRTAP4-2 (85291)	-0.251713
107	FBXO22 (26263)	-0.25135
108	ME2 (4200)	-0.251336
109	RNF4 (6047)	-0.250655
110	COG3 (83548)	-0.250107
111	SPRY2 (10253)	-0.249842

## Sheet: MBL_Rang
Rang	GENE	D TP53 CERES			Inverse Rang	GENE	D TP53 CERES
1	MDM2 (4193)	-0.700516			1	TP53 (7157)	0.619257
2	WRAP73 (49856)	-0.579775			2	WDR73 (84942)	0.538995
3	YRDC (79693)	-0.533871			3	ITGAV (3685)	0.527889
4	SUPT20H (55578)	-0.520397			4	TSC1 (7248)	0.503369
5	KIF18B (146909)	-0.510145			5	SNRPB2 (6629)	0.492235
6	PPM1D (8493)	-0.509476			6	TSC2 (7249)	0.474122
7	CDAN1 (146059)	-0.508538			7	MBNL1 (4154)	0.461317
8	GMPS (8833)	-0.493104			8	ZFP36L1 (677)	0.455887
9	AGPAT3 (56894)	-0.450712			9	RPRD2 (23248)	0.396299
10	TYMS (7298)	-0.450064			10	KCTD5 (54442)	0.385471
11	TAF5L (27097)	-0.431353			11	RAB7A (7879)	0.384389
12	UBE2D3 (7323)	-0.426474			12	TGFBR1 (7046)	0.377146
13	DHFR (1719)	-0.41899			13	ARMC5 (79798)	0.371463
14	TADA2B (93624)	-0.414845			14	BRAT1 (221927)	0.367064
15	DTYMK (1841)	-0.399724			15	FERMT2 (10979)	0.367044
16	DNAJC9 (23234)	-0.397006			16	MSTO1 (55154)	0.36049
17	ATXN7L3 (56970)	-0.394424			17	SRP9 (6726)	0.346218
18	PAICS (10606)	-0.391498			18	KCTD10 (83892)	0.325392
19	INTS6 (26512)	-0.388452			19	MGAT1 (4245)	0.316317
20	ADSL (158)	-0.379707			20	CTR9 (9646)	0.313935
21	NOP9 (161424)	-0.374645			21	UBC (7316)	0.309367
22	MEN1 (4221)	-0.372236			22	MAP3K7 (6885)	0.30231
23	ERCC4 (2072)	-0.358299			23	TARDBP (23435)	0.299858
24	PHC2 (1912)	-0.358189			24	WDR61 (80349)	0.293165
25	SPICE1 (152185)	-0.355682			25	CEPT1 (10390)	0.289997
26	SARNP (84324)	-0.35005			26	PIK3R1 (5295)	0.286136
27	EP300 (2033)	-0.347226			27	ARL15 (54622)	0.286059
28	CEP135 (9662)	-0.3464			28	KPNA2 (3838)	0.284706
29	KAT2B (8850)	-0.344744			29	COPG1 (22820)	0.281468
30	FOXC2 (2303)	-0.344218			30	FOXN3 (1112)	0.27948
31	AXIN1 (8312)	-0.343561			31	EIF2AK4 (440275)	0.27763
32	DCPS (28960)	-0.343174			32	EAF1 (85403)	0.276296
33	NXT1 (29107)	-0.343127			33	PPM1A (5494)	0.273007
34	HDAC2 (3066)	-0.341886			34	BRF2 (55290)	0.270532
35	FURIN (5045)	-0.339925			35	GRB2 (2885)	0.268299
36	POT1 (25913)	-0.338235			36	ACTR3 (10096)	0.266946
37	CCDC77 (84318)	-0.33722			37	ITGB5 (3693)	0.266334
38	OR10H1 (26539)	-0.336951			38	AHCTF1 (25909)	0.265503
39	TRABD (80305)	-0.331529			39	NPRL2 (10641)	0.263632
40	TRPM7 (54822)	-0.329734			40	TXNDC9 (10190)	0.262623
41	USP7 (7874)	-0.323402			41	TIMM9 (26520)	0.261253
42	CRKL (1399)	-0.32245			42	ANKRD28 (23243)	0.26071
43	EED (8726)	-0.320532			43	KEAP1 (9817)	0.260085
44	CNTNAP3B (728577)	-0.319768			44	DEPDC5 (9681)	0.258831
45	SERF2 (10169)	-0.319375			45	RTFDC1 (51507)	0.257316
46	AHCYL1 (10768)	-0.31639			46	THOC1 (9984)	0.252648
47	MVD (4597)	-0.316059			47	TCF12 (6938)	0.249431
48	FKBP1A (2280)	-0.312227			48	PTPN11 (5781)	0.248104
49	CCDC101 (112869)	-0.311643			49	PZP (5858)	0.247075
50	MINOS1 (440574)	-0.311525			50	INTS12 (57117)	0.244342
51	ATP1A3 (478)	-0.310414			51	LPAR1 (1902)	0.242659
52	MSRB1 (51734)	-0.309679			52	SRSF1 (6426)	0.24263
53	ARHGEF7 (8874)	-0.307148			53	NUP85 (79902)	0.242279
54	DOT1L (84444)	-0.306316			54	AREG (374)	0.240904
55	NDUFA3 (4696)	-0.303483			55	TRAPPC8 (22878)	0.239312
56	KRTAP10-9 (386676)	-0.301553			56	ZMYND8 (23613)	0.239258
57	CYP2B6 (1555)	-0.299886			57	RAG2 (5897)	0.237023
58	HIST1H2BI (8346)	-0.29977			58	PRUNE2 (158471)	0.236196
59	COX20 (116228)	-0.298266			59	TIMM23 (100287932)	0.235542
60	KIAA1731 (85459)	-0.297064			60	ALG1 (56052)	0.234987
61	TKT (7086)	-0.295717			61	LY6D (8581)	0.231578
62	PPA2 (27068)	-0.295676			62	SKP2 (6502)	0.231211
63	SASS6 (163786)	-0.295512			63	EIF2B2 (8892)	0.230577
64	MDM4 (4194)	-0.293843			64	HSBP1 (3281)	0.229953
65	TADA1 (117143)	-0.293467			65	DHX9 (1660)	0.229393
66	CST2 (1470)	-0.291078			66	FBXW11 (23291)	0.229197
67	CTPS1 (1503)	-0.291024			67	ECD (11319)	0.22861
68	COX17 (10063)	-0.29056			68	SCG3 (29106)	0.227986
69	C16orf89 (146556)	-0.28983			69	OR4C15 (81309)	0.227374
70	ZNF486 (90649)	-0.289373			70	CTDNEP1 (23399)	0.226902
71	ATIC (471)	-0.289318			71	E2F5 (1875)	0.22509
72	REXO2 (25996)	-0.288874			72	CYFIP1 (23191)	0.22474
73	NSMCE1 (197370)	-0.287693			73	ETF1 (2107)	0.223932
74	DHFRL1 (200895)	-0.286829			74	THOC5 (8563)	0.223511
75	CAD (790)	-0.286125			75	PABPN1 (8106)	0.223052
76	SMARCA5 (8467)	-0.283787			76	LRP8 (7804)	0.221652
77	FAM72B (653820)	-0.283473			77	TAX1BP3 (30851)	0.221442
78	CCNF (899)	-0.283291			78	CPEB4 (80315)	0.221436
79	MR1 (3140)	-0.282688			79	SLC38A2 (54407)	0.219911
80	NPIPB6 (728741)	-0.282581			80	COBLL1 (22837)	0.219412
81	SURF2 (6835)	-0.282288			81	VCL (7414)	0.219208
82	FGFR1OP (11116)	-0.281341			82	CHMP3 (51652)	0.218067
83	PARN (5073)	-0.280931			83	ERH (2079)	0.217622
84	HEATR3 (55027)	-0.280341			84	SMCHD1 (23347)	0.216435
85	ANKRD52 (283373)	-0.27947			85	FAM228A (653140)	0.216262
86	OAZ1 (4946)	-0.279215			86	CCBE1 (147372)	0.215506
87	IGF1R (3480)	-0.279109			87	FRS2 (10818)	0.215501
88	LIN37 (55957)	-0.27869			88	LHX8 (431707)	0.21386
89	CS (1431)	-0.278221			89	MON2 (23041)	0.21373
90	SDHD (6392)	-0.275829			90	PLA1A (51365)	0.21353
91	TJP1 (7082)	-0.274952			91	ZNF160 (90338)	0.213159
92	CYP4F11 (57834)	-0.274756			92	VPS4B (9525)	0.21271
93	DYNLT1 (6993)	-0.274451			93	TMEM165 (55858)	0.211671
94	CTDSPL2 (51496)	-0.273089			94	JTB (10899)	0.211505
95	KRTAP9-1 (728318)	-0.272273			95	CCNE2 (9134)	0.211287
96	C16orf72 (29035)	-0.27163			96	PFN1 (5216)	0.210882
97	CCND1 (595)	-0.271345			97	MIA2 (117153)	0.210847
98	TYW1 (55253)	-0.271334			98	ZNF329 (79673)	0.210563
99	CDK6 (1021)	-0.27111			99	SATB1 (6304)	0.210192
100	TPPP (11076)	-0.270401			100	CHMP7 (91782)	0.209616
