# Supplementary material for: PPM1D Is a Therapeutic Target in Childhood Neural Tumors
Source: Cancers (Basel). 2021 Nov 30;13(23):6042. doi: 10.3390/cancers13236042 (PMC8657050; doi:10.3390/cancers13236042)
Supplement: Supplementary file 1 [file cancers-13-06042-s001.zip › Supplementary files/Supplementary Table S2.xlsx]

## Sheet: Table S2
Table S2A. IC50 µM with 95% confidence interval for SL-176, SP-001 and CCT007093, Related to Fig 4A.
Origin	Cell line	SL-176	SP-001	CCT007093
Neuroblastoma	NB1691	1.3 (1.0-1.7)	11 (6.2-21)	43 (35-53)
	SH-SY5Y	0.73 (0.65-0.83)	10 (8.2-13)	27 (21-34)
	SK-N-AS	0.65 (0.61-0.69)	5.4 (4.5-6.4)	49 (21-110)
	SK-N-BE(2)	0.57 (0.44-0.73)	5.4 (4.4-6.6)	48 (38-170)
	TR14	1.0 (0.93-1.1)	13 (7.7-21)	33 (25-43)
Breast cancer	MCF-7	1.2 (0.91-1.5)	41 (20-85)	47 (31-53)
IC50 values were determined from cell viability data from the MTT method. The cells were incubated for 72 h, tested in duplicates and the experiments were repeated at least three times.
Table S2B. IC50 µM with 95% confidence interval for SL-176, RITA and Nutlin-3, Related to Fig 4B and C.
Origin	Cell line	SL-176	RITA	Nutlin-3
Neuroblastoma	IMR-32	0.63 (0.53-0.75)	0.26 (0.21-0.32)	0.47 (0.39-0.55)
	Kelly	0.87 (0.58-1.3)	0.17 (0.12-0.24)	16 (5.8-44)
	NB1691	1.3 (1.0-1.7)	10 (6.8-15)	1.1 (0.95-1.3)
	SH-EP	1.2 (1.0-1.5)	>50a	4.7 (4.1-5.4)
	SH-SY5Y	0.73 (0.65-0.83)	0.24 (0.12-0.45)	1.0 (0.89-1.2)
	SK-N-AS	0.65 (0.61-0.69)	2.6 (0.93-7.5)	11 (9.2-13)
	SK-N-BE(2)	0.57 (0.44-0.73)	2.1 (1.5-3.1)	14 (12-17)
	SK-N-DZ	1.0 (0.80-1.3)	2.4 (1.7-3.4)	14 (12-15)
	SK-N-FI	0.44 (0.36-0.52)	5.1 (3.4-7.9)	12 (10-14)
	SK-N-SH	0.54 (0.45-0.64)	0.84 (0.67-1.1)	0.88 (0.56-1.4)
	TR14	1.0 (0.93-1.1)	8.1 (4.7-14)	1.8 (1.4-2.4)
Medulloblastoma	DAOY	2.6 (2.3-3.0)	0.87 (0.72-1.1)	5.0 (4.4-5.5)
	D458 MED	1.8 (1.3-2.4)	0.25 (0.19-0.33)	0.59 (0.46-0.77)
	MED 8A	1.2 (0.93-1.5)	0.098 (0.0035-0.27)	7.1 (5.6-9.0)
	UW228-3	0.71 (0.49-1.0)	23 (16-32)	15 (12-18)
sPNET	PFSK-1	0.92 (0.78-1.1)	3.2 (2.3-4.5)	7.9 (5.9-11)
Breast cancer	MCF-7	1.2 (0.91-1.5)	1.3 (0.64-2.5)	6.2 (5.3-7.2)
Fibroblast	MRC-5	2.8 (1.8-4.3)	>50*	5.3 (2.1-13)
Mouse neural stem cell	C17.2	22 (10-49)	9.5 (8.6-11)	2.0 (1.7-2.4)
IC50 values were determined from cell viability data from the WST-1 method. The cells were incubated for 72 h, tested in duplicates and the experiments were repeated at least three times.
aThe highest tested concentration was 50 µM and it did not reach IC50.
