# Supplementary material for: PPM1D Is a Therapeutic Target in Childhood Neural Tumors
Source: Cancers (Basel). 2021 Nov 30;13(23):6042. doi: 10.3390/cancers13236042 (PMC8657050; doi:10.3390/cancers13236042)
Supplement: Supplementary file 1 [file cancers-13-06042-s001.zip › Supplementary files/Supplementary Table S3.xlsx]

## Sheet: Blad3
		Cell line	TP53 mutational status	Mutation
		IMR-32	wild-type
		Kelly	mutated	P177T1
		NB1691	wild-type
		SH-EP	wild-type
		SH-SY5Y	wild-type
		SK-N-AS	mutated	deletion of exons 10-112,3, H168R4
		SK-N-BE(2)	mutated	C135F2
		SK-N-DZ	mutated	R110L1
		SK-N-FI	mutated	M246R2
		SK-N-SH	wild-type
		TR14	wild-type
		D283 MED	wild-type
		D425	mutated	V274C5
		D458	wild-type
		DAOY	mutated	C242F5
		Med8A	wild-type
		UW228-3	mutated	T155N6
		PFSK-1	mutated	C275G1
		BT-474	mutated	E285K1
		MCF-7	wild-type
		MRC5	wild-type
		C17.2	wild-type
		References:
		1. Tate, J. G. et al. COSMIC: the Catalogue Of Somatic Mutations In Cancer. Nucleic Acids Research 47, D941–D947 (2019).
		2. Maerken, T. V. et al. Functional Analysis of the p53 Pathway in Neuroblastoma Cells Using the Small-Molecule MDM2 Antagonist Nutlin-3. Mol Cancer Ther 10, 983–993 (2011).
		3. Nakamura, Y. et al. Functional characterization of a new p53 mutant generated by homozygous deletion in a neuroblastoma cell line. Biochemical and Biophysical Research Communications 354, 892–898 (2007).
		4. Hart, L. S. et al. Preclinical Therapeutic Synergy of MEK1/2 and CDK4/6 Inhibition in Neuroblastoma. Clin Cancer Res 23, 1785–1796 (2017).
		5. Ghassemifar, S. & Mendrysa, S. M. MDM2 antagonism by nutlin-3 induces death in human medulloblastoma cells. Neuroscience Letters 513, 106–110 (2012).
		6. Künkele, A. et al. Pharmacological activation of the p53 pathway by nutlin-3 exerts anti-tumoral effects in medulloblastomas. Neuro Oncol 14, 859–869 (2012).
