# Supplementary material for: PPM1D Is a Therapeutic Target in Childhood Neural Tumors
Source: Cancers (Basel). 2021 Nov 30;13(23):6042. doi: 10.3390/cancers13236042 (PMC8657050; doi:10.3390/cancers13236042)
Supplement: Supplementary file 1 [file cancers-13-06042-s001.zip › Supplementary files/Supplementary Table S4.xlsx]

## Sheet: Table S3
Table S3. List of antibodies used in cell line analysis by Western blot
Antibody	Manufacturer	Cat No	Antibody specie
phospho ATM (D6H9)	Cell Signaling	5883	RABBIT
ATM	Cell Signaling	2873	RABBIT
PARP	Cell Signaling	9542	RABBIT
phospho p53	Cell Signaling	9284	RABBIT
p53	Cell Signaling	9282	RABBIT
phospho p38 (D3F9)	Cell Signaling	4511	RABBIT
p38	Cell Signaling	9212	RABBIT
WIP1 (H300)	Santa Cruz Biotechnology	SC20712	RABBIT
phospho CHK1	Cell Signaling	12302	RABBIT
CHK1	Cell Signaling	2360	MOUSE
phospho CHK2 (T68)	Cell Signaling	2661	RABBIT
CHK2	Cell Signaling	2662	RABBIT
GAPDH	Abcam	ab8245	MOUSE
β-tubulin	Sigma-Aldrich	T7816	MOUSE
